# Supplementary material for: Planar Perovskite Solar Cells Using Perovskite CsPbI3 Quantum Dots as Efficient Hole Transporting Layers
Source: Materials (Basel). 2022 Dec 13;15(24):8902. doi: 10.3390/ma15248902 (PMC9788023; doi:10.3390/ma15248902)
Supplement: Supplementary file 1 [file materials-15-08902-s001.zip]

Archive with 1 entries (1 files):
- materials-2023549-supplementary.pdf
